# Supplementary material for: Study of Vibronic and Cationic Features of p-Diethoxybenzene via REMPI, Hole-Burning, and MATI Spectroscopy
Source: Int J Mol Sci. 2026 Apr 9;27(8):3362. doi: 10.3390/ijms27083362 (PMC13116328; doi:10.3390/ijms27083362)
Supplement: Supplementary file 1 [file ijms-27-03362-s001.zip]

Archive with 1 entries (1 files):
- ijms-4225974-supplementary.pdf
